# Supplementary material for: Monthly drought prediction based on ensemble models
Source: PeerJ. 2020 Sep 8;8:e9853. doi: 10.7717/peerj.9853 (PMC7485508; doi:10.7717/peerj.9853)
Supplement: Supplemental Information 2 [file peerj-08-9853-s002.csv]

Year	Jan	Feb	Mar	Apr	May	Jun	Jul	Aug	Sep	Oct	Nov	Dec
1990	3.00	0.01	40.60	3.00	5.30	9.90	6.40	9.00	3.60	11.50	12.00	10.42
1991	8.95	10.02	22.40	4.00	0.20	10.35	2.30	28.00	5.20	8.16	5.00	8.10
1992	4.12	0.30	0.20	9.90	10.83	40.40	0.50	22.50	2.00	4.70	4.30	12.50
1993	2.00	11.00	26.00	11.00	2.00	0.01	18.50	0.01	45.10	13.53	29.60	11.00
1994	0.01	4.00	13.60	7.00	53.10	7.30	18.10	3.00	5.00	3.00	4.50	1.20
1995	1.20	18.10	7.99	4.00	17.40	10.00	7.50	4.50	7.00	8.77	2.00	0.60
1996	18.57	28.00	37.80	43.00	0.01	8.40	1.00	3.00	0.01	3.30	5.50	37.20
1997	29.40	17.49	17.36	3.00	37.00	7.00	2.40	11.00	11.70	4.00	5.30	31.00
1998	10.37	9.13	16.40	3.20	1.00	3.00	1.00	12.60	8.63	34.00	7.20	0.01
1999	10.20	17.00	2.20	3.60	16.80	4.20	0.80	3.00	4.00	15.30	11.00	34.00
2000	27.00	0.01	21.80	17.60	9.50	0.60	9.06	8.90	4.67	5.00	0.01	4.00
2001	4.34	3.86	1.00	4.00	12.00	1.00	0.01	1.00	22.00	17.50	5.70	17.00
2002	8.00	23.00	13.12	13.88	28.78	2.00	23.00	10.30	106.40	11.00	28.00	1.30
2003	11.40	7.00	37.00	11.40	18.50	16.00	49.00	11.00	5.20	14.00	0.30	6.00
2004	56.10	0.10	190.10	33.10	66.10	19.00	6.00	52.06	48.60	74.50	60.20	109.00
2005	13.00	30.20	2.00	24.00	55.00	94.70	39.39	52.00	39.69	43.00	5.00	27.10
2006	1.00	34.00	21.70	0.01	4.00	3.30	18.20	86.10	34.10	23.60	57.00	18.00
2007	1.40	111.00	1.60	76.20	39.30	0.01	1.10	20.00	26.00	0.01	49.00	0.01
2008	69.50	63.00	53.40	72.50	30.20	111.00	32.00	111.80	30.70	69.20	31.70	4.10
2009	133.60	4.90	46.84	11.00	4.60	35.12	138.00	0.01	52.20	62.08	62.08	36.77
2010	58.10	29.03	21.78	31.86	28.00	1.00	0.01	72.20	4.00	41.30	1.20	28.00
2011	4.80	105.40	73.60	44.83	6.00	88.00	43.90	8.00	25.75	32.33	3.07	5.30
2012	1.00	26.48	0.20	12.00	113.50	5.70	26.28	26.44	30.05	0.01	0.51	1.00
2013	0.51	0.51	0.51	1.34	1.51	2.37	0.01	3.00	9.46	4.10	2.20	38.00
2014	9.36	7.80	1.00	8.10	1.50	0.01	0.01	2.53	2.53	8.60	3.44	5.15
2015	5.15	5.15	1.70	3.35	3.35	3.35	5.00	3.35	2.55	2.55	1.73	0.10
2016	0.10	0.10	0.10	0.30	0.30	1.00	0.35	0.01	0.30	2.10	2.00	7.70
2017	1.50	3.23	0.50	1.94	0.51	11.63	0.01	0.01	13.60	46.00	16.58	14.60
2018	7.40	48.00	0.01	1.00	0.01	0.10	2.72	3.12	3.65	4.87	12.50	2.00
